# Supplementary material for: Nextpie: a web-based reporting tool and database for reproducible nextflow pipelines
Source: Bioinform Adv. 2025 Oct 10;5(1):vbaf252. doi: 10.1093/bioadv/vbaf252 (PMC12574971; doi:10.1093/bioadv/vbaf252)
Supplement: vbaf252_Supplementary_Data [file vbaf252_supplementary_data.xls]

## Sheet: Sheet1
task_id	hash	native_id	name	status	exit	submit	duration	realtime	%cpu	peak_rss	peak_vmem	rchar	wchar
9	9b/fa305b	-	workflow_summary	COMPLETED	-	2023-10-04 12:03:41	22ms	8ms	-	-	-	-	-
1	3f/434944	18138	lock (RNAseq_project)	COMPLETED	0	2023-10-04 12:03:40	18.4s	34ms	1.109	0	0	53.8 KB	344 B
8	f5/b4dee1	18151	version_collection	COMPLETED	0	2023-10-04 12:03:41	36.9s	18.7s	0.308	57 MB	397.5 MB	26.5 MB	27 KB
4	91/d15668	7319786	fastqc (Sample_1)	COMPLETED	0	2023-10-04 12:03:41	20m 24s	20m 15s	1.003	364.8 MB	3.5 GB	9.5 GB	2.1 MB
3	e6/12653d	7319785	fastqc (Sample_2)	COMPLETED	0	2023-10-04 12:03:41	26m 19s	26m	1.011	418.2 MB	3.5 GB	12.1 GB	2.1 MB
2	56/49dd64	7319783	fastqc (Sample_3)	COMPLETED	0	2023-10-04 12:03:41	29m 4s	28m 38s	0.998	442.6 MB	3.5 GB	13.1 GB	2.1 MB
7	a5/b975da	7319781	trim_galore (Sample_1)	COMPLETED	0	2023-10-04 12:03:41	39m 15s	38m 55s	4.361	4.3 GB	6 GB	331.6 GB	322 GB
5	06/ad2faa	7319782	trim_galore (Sample_2)	COMPLETED	0	2023-10-04 12:03:41	49m 31s	48m 58s	4.403	4.4 GB	6 GB	429.5 GB	417.2 GB
6	a1/d520bd	7319784	trim_galore (Sample_3)	COMPLETED	0	2023-10-04 12:03:41	52m 15s	51m 47s	4.261	4.4 GB	6 GB	466.1 GB	452.9 GB
10	be/3cc271	7319793	arriba (Sample_1)	COMPLETED	0	2023-10-04 12:42:56	1h 2m 36s	1h 1m 27s	6.114	33.2 GB	34.4 GB	268.3 GB	145.7 GB
11	7f/7d1fc9	7319792	star (Sample_1)	COMPLETED	0	2023-10-04 12:42:56	1h 8m 37s	1h 7m 49s	6.149	36.2 GB	38.7 GB	194.4 GB	65.9 GB
19	ec/097b92	7319958	stringtie (Sample_1)	COMPLETED	0	2023-10-04 13:51:34	10m 14s	9m 49s	1.018	1.4 GB	1.7 GB	9.8 GB	567.4 MB
18	65/9e6ec9	7319959	RNASeQC (Sample_1)	COMPLETED	0	2023-10-04 13:51:34	12m 29s	12m 18s	0.946	1 GB	2.6 GB	9.9 GB	147.2 MB
13	7a/f76e89	7319819	arriba (Sample_2)	COMPLETED	0	2023-10-04 12:53:12	1h 30m 51s	1h 30m 31s	5.313	33.2 GB	34.5 GB	382.4 GB	221.1 GB
17	89/7ad716	7319956	featureCounts (Sample_1)	COMPLETED	0	2023-10-04 13:51:33	32m 50s	7m 4s	4.455	937.1 MB	1.6 GB	25.9 GB	4.8 GB
12	e7/58347f	7319820	star (Sample_2)	COMPLETED	0	2023-10-04 12:53:12	1h 37m 56s	1h 37m 33s	7.028	36.4 GB	39 GB	255.2 GB	95 GB
29	74/f33ada	7320051	RNASeQC (Sample_2)	COMPLETED	0	2023-10-04 14:31:09	15m 49s	15m 9s	0.986	1 GB	2.6 GB	13.3 GB	147.3 MB
25	9c/a84773	7320049	stringtie (Sample_2)	COMPLETED	0	2023-10-04 14:31:09	18m 20s	12m	1.042	1.5 GB	1.8 GB	13.2 GB	579.1 MB
26	7f/6efca0	7320052	featureCounts (Sample_2)	COMPLETED	0	2023-10-04 14:31:10	28m 34s	17m 35s	3.41	1.3 GB	1.9 GB	55.5 GB	21.9 GB
21	b7/365249	7319957	preseq (Sample_1)	COMPLETED	0	2023-10-04 13:51:33	1h 8m 20s	1h 7m 28s	1.023	100.9 MB	1.7 GB	8.6 GB	460.7 KB
15	5e/3b06c2	7319864	arriba (Sample_3)	COMPLETED	0	2023-10-04 12:55:57	2h 10m 36s	1h 57m 43s	4.224	33.2 GB	34.4 GB	455.8 GB	272.8 GB
24	e5/d10973	7320053	preseq (Sample_2)	COMPLETED	0	2023-10-04 14:31:10	40m 45s	33m 55s	0.984	101 MB	1.7 GB	11.9 GB	464.7 KB
16	7f/28de52	7319961	RSeQC (Sample_1)	COMPLETED	0	2023-10-04 13:51:34	1h 26m 40s	1h 26m 2s	0.997	21.7 GB	23.2 GB	52 GB	151.2 MB
20	78/fdce62	7319960	markDuplicates (Sample_1)	COMPLETED	0	2023-10-04 13:51:34	1h 35m 31s	32m 50s	1.393	33.1 GB	38.3 GB	22.3 GB	7 GB
30	97/902058	7320125	dupradar (Sample_1)	COMPLETED	0	2023-10-04 15:27:05	4m 56s	4m 23s	4.175	1.3 GB	3.6 GB	43.6 GB	8.2 GB
28	a0/5bdc91	7320054	RSeQC (Sample_2)	COMPLETED	0	2023-10-04 14:31:10	1h 14m 45s	57m 41s	0.973	25.2 GB	26.7 GB	72.2 GB	168.2 MB
27	7b/254dee	7320055	markDuplicates (Sample_2)	COMPLETED	0	2023-10-04 14:31:10	1h 18m	41m 14s	1.336	26.4 GB	38.1 GB	33.8 GB	11.9 GB
14	2a/0c865b	7319865	star (Sample_3)	COMPLETED	0	2023-10-04 12:55:57	2h 56m 8s	2h 55m 54s	8.314	36.4 GB	39.1 GB	282.8 GB	109.7 GB
31	b9/b5da35	7320135	dupradar (Sample_2)	COMPLETED	0	2023-10-04 15:49:10	9m 35s	8m 43s	3.618	2.1 GB	4.4 GB	97.3 GB	40.3 GB
35	a4/aae18c	7320138	featureCounts (Sample_3)	COMPLETED	0	2023-10-04 15:52:06	9m 55s	9m 10s	2.822	1.6 GB	2.2 GB	76.2 GB	34.9 GB
39	8b/887261	7320153	merge_featureCounts (Sample_1_)	COMPLETED	0	2023-10-04 16:02:01	39.7s	13.3s	1.177	368.1 MB	2.2 GB	1.3 GB	68.2 MB
40	15/56380f	7320161	exploratory_analysis (RNAseq_project)	COMPLETED	0	2023-10-04 16:02:41	44.7s	34.2s	1.132	409.7 MB	2.2 GB	1.2 GB	80.2 MB
36	3d/eb2c71	7320137	stringtie (Sample_3)	COMPLETED	0	2023-10-04 15:52:06	18m 10s	17m 39s	1.057	1.3 GB	1.5 GB	14.9 GB	568.6 MB
32	a1/33a75b	7320139	RNASeQC (Sample_3)	COMPLETED	0	2023-10-04 15:52:06	19m 10s	18m 19s	1.007	1 GB	2.8 GB	15 GB	147.2 MB
41	69/29d7a7	7320166	mergeRNASeQC (RNAseq_project)	COMPLETED	0	2023-10-04 16:11:16	34.5s	1.7s	2.996	64.3 MB	1.7 GB	10.7 MB	17.5 KB
22	96/5739f7	7319962	genebody_coverage (Sample_1)	COMPLETED	0	2023-10-04 13:51:35	2h 29m 11s	2h 24m 23s	0.711	948.4 MB	2.6 GB	781.8 GB	444.6 MB
33	93/1e9cbd	7320136	preseq (Sample_3)	COMPLETED	0	2023-10-04 15:52:06	37m 15s	36m 33s	1.01	21.1 MB	1.7 GB	13.6 GB	467.7 KB
23	ab/58ab06	7320050	genebody_coverage (Sample_2)	COMPLETED	0	2023-10-04 14:31:09	2h 1m 6s	1h 47m 31s	0.769	937.1 MB	2.6 GB	815 GB	441.6 MB
37	f3/6978f6	7320140	markDuplicates (Sample_3)	COMPLETED	0	2023-10-04 15:52:06	49m 19s	48m 58s	1.231	28.5 GB	38.6 GB	38.1 GB	13.4 GB
42	81/b3ff5d	7320173	dupradar (Sample_3)	COMPLETED	0	2023-10-04 16:41:26	13m 9s	12m 52s	3.154	2.3 GB	4.6 GB	135.8 GB	65.3 GB
34	07/1a6f86	7320142	RSeQC (Sample_3)	COMPLETED	0	2023-10-04 15:52:06	1h 8m 29s	1h 7m 49s	1.006	25.1 GB	26.9 GB	82.5 GB	167.2 MB
38	50/c31263	7320141	genebody_coverage (Sample_3)	COMPLETED	0	2023-10-04 15:52:06	1h 33m 49s	1h 33m 39s	0.797	940.3 MB	2.6 GB	780.5 GB	438.3 MB
43	ad/d3c298	53237	multiqc (RNAseq_project)	COMPLETED	0	2023-10-04 17:25:56	59.4s	44.7s	0.27	116.9 MB	902 MB	216.9 MB	7.4 MB
44	86/bb53c3	7320180	documentation (RNAseq_project)	COMPLETED	0	2023-10-04 17:26:56	38.8s	6.8s	1.195	80.3 MB	1.9 GB	14.7 MB	4.6 MB
